# Supplementary material for: Untargeted muscle tissue metabolites profiling in young, adult, and old rats supplemented with tocotrienol-rich fraction
Source: Front Mol Biosci. 2022 Oct 14;9:1008908. doi: 10.3389/fmolb.2022.1008908 (PMC9616602; doi:10.3389/fmolb.2022.1008908)
Supplement: Supplementary file 1 [file DataSheet1.zip]

Archive with 8 entries (8 files):
- Supp Figure S1.tif
- Supp Figure S2.tif
- Supp Table S1.docx
- Supp Table S2.docx
- Supp Table S3.docx
- Supp Table S4.docx
- Supp Table S5.docx
- Supp Table S6.docx
